# Supplementary material for: Community- and population-level changes in diatom size structure in a subarctic lake over the last two centuries
Source: PeerJ. 2015 Jul 2;3:e1074. doi: 10.7717/peerj.1074 (PMC4493642; doi:10.7717/peerj.1074)
Supplement: Supplemental Information 1 — This workbook contains three worksheets, one for each of Figs. 2–4. Sheet 1/Figure 2: Raw data for sizes of the four Aulacoseira spp/varieties): cross-sectional traced area (A), minor axis, major axis, volume (V), surface area (SA), and AM (length × width area). Sheet 2/Figure 3: Depth resolved mean log area for the community, small centrics, Aulacoseira spp., and other species, together with samples sizes and standard errors of the means. Also the proportion of the community (computed from the ratios of the sample sizes) for small centrics, Aulacoseira spp., and all other species. Sheet 3/Figure 4: Depth resolved mean log volume and log surface area (not shown) for four species/varieties of Aulacoseira together with sample sizes and the standard error of the means for each quantity. [file peerj-03-1074-s001.xlsx]

## Sheet: Fig2
Species

## Sheet: Fig3
depth

## Sheet: Fig4
depth
